# Supplementary material for: Molecular Characteristics of Water-Insoluble Tin-Porphyrins for Designing the One-Photon-Induced Two-Electron Oxidation of Water in Artificial Photosynthesis
Source: Molecules. 2023 Feb 16;28(4):1882. doi: 10.3390/molecules28041882 (PMC9963784; doi:10.3390/molecules28041882)
Supplement: Supplementary file 1 [file molecules-28-01882-s001.zip]

Archive with 1 entries (1 files):
- molecules-2200702-supplementary.pdf
